# Supplementary material for: UTRN inhibits melanoma growth by suppressing p38 and JNK/c-Jun signaling pathways
Source: Cancer Cell Int. 2021 Feb 4;21:88. doi: 10.1186/s12935-021-01768-4 (PMC7905598; doi:10.1186/s12935-021-01768-4)
Supplement: Supplementary file 5 — Additional file 5. The amplification file for the qPCR analysis. [file 12935_2021_1768_MOESM5_ESM.xlsx]

## Sheet: UTRN数据整理
Well	Sample Name	Target Name	Cт		Well	Sample Name	Target Name	Cт					UTRN	GAPDH	△Ct		△△Ct	-△△CT	2-△△Ct
D1	UTRN	melanoma-1	21.37		D7	GAPDH	melanoma-1	12.88			case1	melanoma-1	21.53	12.9667	8.56333		1.73667	-1.73667	0.300062
D2	UTRN	melanoma-1	21.62		D8	GAPDH	melanoma-1	12.97				melanoma-2	21.6633	12.95	8.71333		1.88667	-1.88667	0.270431
D3	UTRN	melanoma-1	21.6	21.53	D9	GAPDH	melanoma-1	13.05	12.9667			melanoma-3	21.4267	12.8133	8.61333		1.78667	-1.78667	0.289841
E1	UTRN	melanoma-2	21.6		E7	GAPDH	melanoma-2	12.66				normal-1	21.3067	14.5133	6.79333		-0.0333337	0.0333337	1.02337
E2	UTRN	melanoma-2	21.69		E8	GAPDH	melanoma-2	13.07				normal-2	21.48	14.5967	6.88333		0.0566663	-0.0566663	0.961483
E3	UTRN	melanoma-2	21.7	21.6633	E9	GAPDH	melanoma-2	13.12	12.95			normal-3	21.43	14.6267	6.80333	6.82667	-0.0233337	0.0233337	1.01631
F1	UTRN	melanoma-3	21.11		F7	GAPDH	melanoma-3	12.52			case2	melanoma-1	23.8267	15.2433	8.58333		1.62778	-1.62778	0.288505
F2	UTRN	melanoma-3	21.63		F8	GAPDH	melanoma-3	12.91				melanoma-2	24.07	15.4067	8.66333		1.70778	-1.70778	0.304955
F3	UTRN	melanoma-3	21.54	21.4267	F9	GAPDH	melanoma-3	13.01	12.8133			melanoma-3	23.8667	15.3	8.56667		1.61111	-1.61111	0.308498
G1	UTRN	normal-1	21.32		G7	GAPDH	normal-1	14.55				normal-1	21.8167	14.74	7.07667		0.121111	-0.121111	0.91948
G2	UTRN	normal-1	21.27		G8	GAPDH	normal-1	14.53				normal-2	21.7133	14.9	6.81333		-0.142223	0.142223	1.1036
G3	UTRN	normal-1	21.33	21.3067	G9	GAPDH	normal-1	14.46	14.5133			normal-3	21.8133	14.8367	6.97667	6.95556	0.0211107	-0.0211107	0.985474
H1	UTRN	normal-2	21.34		H7	GAPDH	normal-2	14.73			case3	melanoma-1	24.7867	15.6367	9.15		2.25667	-2.25667	0.209255
H2	UTRN	normal-2	21.7		H8	GAPDH	normal-2	14.56				melanoma-2	25.2067	16.0467	9.16		2.26667	-2.26667	0.207809
H3	UTRN	normal-2	21.4	21.48	H9	GAPDH	normal-2	14.5	14.5967			melanoma-3	24.9433	15.7633	9.18		2.28667	-2.28667	0.204948
C4	UTRN	normal-3	21.51		C10	GAPDH	normal-3	14.55				normal-1	22.1733	15.2667	6.90667		0.0133337	-0.0133337	0.9908
C5	UTRN	normal-3	21.42		C11	GAPDH	normal-3	14.53				normal-2	22.1033	15.2833	6.82		-0.073333	0.073333	1.05214
C6	UTRN	normal-3	21.36	21.43	C12	GAPDH	normal-3	14.8	14.6267			normal-3	22.2133	15.26	6.95333	6.89333	0.0600003	-0.0600003	0.959264
2											case4	melanoma-1	22.07	14.0033	8.06667		0.315	-0.315	0.803851
A1	UTRN	melanoma-1	23.64		A7	GAPDH	melanoma-1	14.96				melanoma-2	22.2467	14.3	7.94667		0.195	-0.195	0.873573
A2	UTRN	melanoma-1	23.74		A8	GAPDH	melanoma-1	15.34				melanoma-3	22.0533	14.35	7.70333		-0.0483333	0.0483333	1.03407
A3	UTRN	melanoma-1	24.1	23.8267	A9	GAPDH	melanoma-1	15.43	15.2433			normal-1	21.2	13.4033	7.79667		0.045	-0.045	0.96929
B1	UTRN	melanoma-2	23.89		B7	GAPDH	melanoma-2	15.17				normal-2	21.02	13.3133	7.70667		-0.045	0.045	1.03168
B2	UTRN	melanoma-2	24.1		B8	GAPDH	melanoma-2	15.42				normal-3	21.4033	13.51	7.89333	7.75167	0.141667	-0.141667	0.906471
B3	UTRN	melanoma-2	24.22	24.07	B9	GAPDH	melanoma-2	15.63	15.4067		case5	melanoma-1	22.0667	13.2067	8.86		1.96667	-1.96667	0.255843
C1	UTRN	melanoma-3	23.69		C7	GAPDH	melanoma-3	15.26				melanoma-2	22.0467	13.09	8.95667		2.06333	-2.06333	0.239263
C2	UTRN	melanoma-3	23.79		C8	GAPDH	melanoma-3	15.32				melanoma-3	21.78	13.165	8.615		1.72167	-1.72167	0.303198
C3	UTRN	melanoma-3	24.12	23.8667	C9	GAPDH	melanoma-3	15.32	15.3			normal-1	22.1733	15.2667	6.90667		0.0133337	-0.0133337	0.9908
G1	UTRN	normal-1	21.57		G7	GAPDH	normal-1	14.72				normal-2	22.1033	15.2833	6.82		-0.073333	0.073333	1.05214
G2	UTRN	normal-1	21.94		G8	GAPDH	normal-1	14.72				normal-3	22.2133	15.26	6.95333	6.89333	0.0600003	-0.0600003	0.959264
G3	UTRN	normal-1	21.94	21.8167	G9	GAPDH	normal-1	14.78	14.74		case6	melanoma-1	23.19	13.4133	9.77667		0.852223	-0.852223	0.553931
H1	UTRN	normal-2	21.6		H7	GAPDH	normal-2	14.84				melanoma-2	23.1933	13.5	9.69333		0.768889	-0.768889	0.586869
H2	UTRN	normal-2	21.81		H8	GAPDH	normal-2	14.96				melanoma-3	22.6533	13.19	9.46333		0.538889	-0.538889	0.688301
H3	UTRN	normal-2	21.73	21.7133	H9	GAPDH	normal-2	15.67	14.9			normal-1	22.2	13.33	8.87		-0.054444	0.054444	1.03846
C4	UTRN	normal-3	21.8		C10	GAPDH	normal-3	14.68				normal-2	22.3133	13.33	8.98333		0.0588893	-0.0588893	0.960003
C5	UTRN	normal-3	21.83		C11	GAPDH	normal-3	14.91				normal-3	22.3267	13.4067	8.92	8.92444	-0.004444	0.004444	1.00309
C6	UTRN	normal-3	21.81	21.8133	C12	GAPDH	normal-3	14.92	14.8367		case7	melanoma-1	22.3633	15.38	6.98333		0.125729	-0.125729	0.916541
3												melanoma-2	22.4667	15.4233	7.04333		0.185729	-0.185729	0.879205
A4	UTRN	melanoma-1	24.69		D4	GAPDH	melanoma-1	15.63				melanoma-3	22.2733	15.26	7.01333		0.155729	-0.155729	0.897678
A5	UTRN	melanoma-1	24.79		D5	GAPDH	melanoma-1	15.65				normal-1	21.7567	15.1267	6.63		-0.0866667	0.0866667	1.06191
A6	UTRN	melanoma-1	24.88	24.7867	D6	GAPDH	melanoma-1	15.63	15.6367			normal-2	21.7	14.9767	6.72333		0.00666667	-0.00666667	0.99539
B4	UTRN	melanoma-2	25.22		E4	GAPDH	melanoma-2	16.03				normal-3	22.0867	15.29	6.79667	6.71667	0.08	-0.08	0.946058
B5	UTRN	melanoma-2	25.2		E5	GAPDH	melanoma-2	16.09			case8	melanoma-1	23.59	13.95	9.64		0.883333	-0.883333	0.542113
B6	UTRN	melanoma-2	25.2	25.2067	E6	GAPDH	melanoma-2	16.02	16.0467			melanoma-2	23.5567	13.8467	9.71		0.953333	-0.953333	0.516438
C4	UTRN	melanoma-3	24.89		F4	GAPDH	melanoma-3	15.73				melanoma-3	23.5433	13.9133	9.63		0.873333	-0.873333	0.545884
C5	UTRN	melanoma-3	24.91		F5	GAPDH	melanoma-3	15.8				normal-1	22.58	13.9467	8.63333		-0.123333	0.123333	1.08925
C6	UTRN	melanoma-3	25.03	24.9433	F6	GAPDH	melanoma-3	15.76	15.7633			normal-2	22.5067	13.91	8.59667		-0.16	0.16	1.11729
G4	UTRN	normal-1	21.97		D7	GAPDH	normal-1	15.31				normal-3	22.5667	13.5267	9.04	8.75667	0.283333	-0.283333	0.82169
G5	UTRN	normal-1	22.08		D8	GAPDH	normal-1	15.22
G6	UTRN	normal-1	22.47	22.1733	D9	GAPDH	normal-1	15.27	15.2667
H4	UTRN	normal-2	22.03		E7	GAPDH	normal-2	15.23
H5	UTRN	normal-2	22.14		E8	GAPDH	normal-2	15.28
H6	UTRN	normal-2	22.14	22.1033	E9	GAPDH	normal-2	15.34	15.2833
C7	UTRN	normal-3	22.05		F7	GAPDH	normal-3	15.03
C8	UTRN	normal-3	22.08		F8	GAPDH	normal-3	15.34
C9	UTRN	normal-3	22.51	22.2133	F9	GAPDH	normal-3	15.41	15.26
4
G1	UTRN	melanoma-1	21.71		G7	GAPDH	melanoma-1	13.9
G2	UTRN	melanoma-1	22.05		G8	GAPDH	melanoma-1	14.04
G3	UTRN	melanoma-1	22.45	22.07	G9	GAPDH	melanoma-1	14.07	14.0033
H1	UTRN	melanoma-2	22		H7	GAPDH	melanoma-2	14.27
H2	UTRN	melanoma-2	22.27		H8	GAPDH	melanoma-2	14.32
H3	UTRN	melanoma-2	22.47	22.2467	H9	GAPDH	melanoma-2	14.31	14.3
C4	UTRN	melanoma-3	22.07		C10	GAPDH	melanoma-3	14.14
C5	UTRN	melanoma-3	21.96		C11	GAPDH	melanoma-3	14.41
C6	UTRN	melanoma-3	22.13	22.0533	C12	GAPDH	melanoma-3	14.5	14.35
A4	UTRN	normal-1	21.18		G4	GAPDH	normal-1	13.29
A5	UTRN	normal-1	21.12		G5	GAPDH	normal-1	13.41
A6	UTRN	normal-1	21.3	21.2	G6	GAPDH	normal-1	13.51	13.4033
B4	UTRN	normal-2	21.03		H4	GAPDH	normal-2	13.13
B5	UTRN	normal-2	21		H5	GAPDH	normal-2	13.35
B6	UTRN	normal-2	21.03	21.02	H6	GAPDH	normal-2	13.46	13.3133
C4	UTRN	normal-3	21.39		A7	GAPDH	normal-3	13.47
C5	UTRN	normal-3	21.41		A8	GAPDH	normal-3	13.54
C6	UTRN	normal-3	21.41	21.4033	A9	GAPDH	normal-3	13.52	13.51
5
D4	UTRN	melanoma-1	22.05		B7	GAPDH	melanoma-1	12.87
D5	UTRN	melanoma-1	22.06		B8	GAPDH	melanoma-1	13.35
D6	UTRN	melanoma-1	22.09	22.0667	B9	GAPDH	melanoma-1	13.4	13.2067
E4	UTRN	melanoma-2	22.07		C7	GAPDH	melanoma-2	12.9
E5	UTRN	melanoma-2	22.03		C8	GAPDH	melanoma-2	13.12
E6	UTRN	melanoma-2	22.04	22.0467	C9	GAPDH	melanoma-2	13.25	13.09
F4	UTRN	melanoma-3	21.56		D7	GAPDH	melanoma-3	12.97
F5	UTRN	melanoma-3	21.79		D8	GAPDH	melanoma-3	15.01
F6	UTRN	melanoma-3	21.99	21.78	D9	GAPDH	melanoma-3	13.36	13.165
G4	UTRN	normal-1	21.97		D7	GAPDH	normal-1	15.31
G5	UTRN	normal-1	22.08		D8	GAPDH	normal-1	15.22
G6	UTRN	normal-1	22.47	22.1733	D9	GAPDH	normal-1	15.27	15.2667
H4	UTRN	normal-2	22.03		E7	GAPDH	normal-2	15.23
H5	UTRN	normal-2	22.14		E8	GAPDH	normal-2	15.28
H6	UTRN	normal-2	22.14	22.1033	E9	GAPDH	normal-2	15.34	15.2833
C7	UTRN	normal-3	22.05		F7	GAPDH	normal-3	15.03
C8	UTRN	normal-3	22.08		F8	GAPDH	normal-3	15.34
C9	UTRN	normal-3	22.51	22.2133	F9	GAPDH	normal-3	15.41	15.26
6
B4	UTRN	melanoma-1	23.15		B10	GAPDH	melanoma-1	13.33
B5	UTRN	melanoma-1	23.21		B11	GAPDH	melanoma-1	13.43
B6	UTRN	melanoma-1	23.21	23.19	B12	GAPDH	melanoma-1	13.48	13.4133
C4	UTRN	melanoma-2	23.16		C10	GAPDH	melanoma-2	13.42
C5	UTRN	melanoma-2	23.21		C11	GAPDH	melanoma-2	13.47
C6	UTRN	melanoma-2	23.21	23.1933	C12	GAPDH	melanoma-2	13.61	13.5
D4	UTRN	melanoma-3	22.69		D10	GAPDH	melanoma-3	13.15
D5	UTRN	melanoma-3	22.61		D11	GAPDH	melanoma-3	13.17
D6	UTRN	melanoma-3	22.66	22.6533	D12	GAPDH	melanoma-3	13.25	13.19
D1	UTRN	normal-1	22.17		D7	GAPDH	normal-1	13.27
D2	UTRN	normal-1	22.2		D8	GAPDH	normal-1	13.34
D3	UTRN	normal-1	22.23	22.2	D9	GAPDH	normal-1	13.38	13.33
E1	UTRN	normal-2	22.3		E7	GAPDH	normal-2	13.34
E2	UTRN	normal-2	22.27		E8	GAPDH	normal-2	13.33
E3	UTRN	normal-2	22.37	22.3133	E9	GAPDH	normal-2	13.32	13.33
F1	UTRN	normal-3	21.72		F7	GAPDH	normal-3	13.42
F2	UTRN	normal-3	22.53		F8	GAPDH	normal-3	13.4
F3	UTRN	normal-3	22.73	22.3267	F9	GAPDH	normal-3	13.4	13.4067
7
D4	UTRN	melanoma-1	22.32		D7	GAPDH	melanoma-1	15.37
D5	UTRN	melanoma-1	22.41		D8	GAPDH	melanoma-1	15.37
D6	UTRN	melanoma-1	22.36	22.3633	D9	GAPDH	melanoma-1	15.4	15.38
E4	UTRN	melanoma-2	22.5		E7	GAPDH	melanoma-2	15.4
E5	UTRN	melanoma-2	22.49		E8	GAPDH	melanoma-2	15.44
E6	UTRN	melanoma-2	22.41	22.4667	E9	GAPDH	melanoma-2	15.43	15.4233
F4	UTRN	melanoma-3	22.24		F7	GAPDH	melanoma-3	15.16
F5	UTRN	melanoma-3	22.33		F8	GAPDH	melanoma-3	15.29
F6	UTRN	melanoma-3	22.25	22.2733	F9	GAPDH	melanoma-3	15.33	15.26
A1	UTRN	normal-1	21.3323			A4	normal-1	GADPH	15.7901
A2	UTRN	normal-1	21.2348			A5	normal-1	GADPH	14.8242
A3	UTRN	normal-1	21.8935	21.7002		A6	normal-1	GADPH	14.7656	15.1267
B1	UTRN	normal-2	21.8251			B4	normal-2	GADPH	14.8033
B2	UTRN	normal-2	21.4841			B5	normal-2	GADPH	14.747
B3	UTRN	normal-2	21.9608	21.7567		B6	normal-2	GADPH	15.3797	14.9767
C1	UTRN	normal-3	22.4474			C4	normal-3	GADPH	19.0021
C2	UTRN	normal-3	21.8781			C5	normal-3	GADPH	18.976
C3	UTRN	normal-3	24.7866	22.0867		C6	normal-3	GADPH	17.7841	15.29
8
D1	UTRN	melanoma-1	23.6997			D4	melanoma-1	GADPH	13.5913
D2	UTRN	melanoma-1	23.3784			D5	melanoma-1	GADPH	14.099
D3	UTRN	melanoma-1	23.6919	23.59		D6	melanoma-1	GADPH	14.1597	13.95
E1	UTRN	melanoma-2	23.5926			E4	melanoma-2	GADPH	13.6041
E2	UTRN	melanoma-2	23.3085			E5	melanoma-2	GADPH	14.2969
E3	UTRN	melanoma-2	23.7689	23.5567		E6	melanoma-2	GADPH	13.639	13.8467
F1	UTRN	melanoma-3	23.9929			F4	melanoma-3	GADPH	13.3102
F2	UTRN	melanoma-3	23.7384			F5	melanoma-3	GADPH	14.2707
F3	UTRN	melanoma-3	22.8988	23.5433		F6	melanoma-3	GADPH	14.1591	13.9133
A1	UTRN	normal-1	22.7214			A4	normal-1	GADPH	14.2528
A2	UTRN	normal-1	22.98			A5	normal-1	GADPH	14.2492
A3	UTRN	normal-1	22.0387	22.58		A6	normal-1	GADPH	13.3379	13.9467
B1	UTRN	normal-2	22.7241			B4	normal-2	GADPH	13.9115
B2	UTRN	normal-2	22.7906			B5	normal-2	GADPH	13.9794
B3	UTRN	normal-2	22.0053	22.5067		B6	normal-2	GADPH	13.8391	13.91
C1	UTRN	normal-3	22.085			C4	normal-3	GADPH	13.5166
C2	UTRN	normal-3	22.968			C5	normal-3	GADPH	13.488
C3	UTRN	normal-3	22.647	22.5667		C6	normal-3	GADPH	13.5753	13.5267
